# Supplementary material for: Clinical Characteristics and Relevance of Oral Candida Biofilm in Tongue Smears
Source: J Fungi (Basel). 2021 Jan 22;7(2):77. doi: 10.3390/jof7020077 (PMC7912297; doi:10.3390/jof7020077)
Supplement: Supplementary file 1 [file jof-07-00077-s001.zip]

Archive with 2 entries (2 files):
- Figure S1.tiff
- Supplementary data_sub_rev.pdf
